# Supplementary material for: Variability in the Effectiveness of Two Ornithological Survey Methods between Tropical Forest Ecosystems
Source: PLoS One. 2017 Jan 10;12(1):e0169786. doi: 10.1371/journal.pone.0169786 (PMC5224979; doi:10.1371/journal.pone.0169786)
Supplement: S2 File — (CSV) [file pone.0169786.s002.csv]

spp	size	height	diet	point count	mist net	country
Woolly-necked Stork	Large	Canopy	Carnivore	0	0	Indonesia
Jerdon's Baza	Large	Canopy	Carnivore	0	0	Indonesia
Brahminy Kite	Large	Canopy	Carnivore	0	0	Indonesia
Grey-headed Fish-eagle	Large	Canopy	Carnivore	0	0	Indonesia
Barred Honey-Buzzard	Large	Canopy	Insectivore	1	0	Indonesia
Sulawesi Serpent Eagle	Large	Canopy	Carnivore	1	0	Indonesia
Sulawesi Goshawk	Large	Mid-storey	Carnivore	0	0	Indonesia
Spot-tailed Sparrowhawk	Medium	Mid-storey	Carnivore	1	1	Indonesia
Black Eagle	Large	Canopy	Carnivore	0	0	Indonesia
Sulawesi Hawk Eagle	Large	Canopy	Carnivore	0	0	Indonesia
Phillipine Scrubfowl	Large	Ground	Insectivore	0	0	Indonesia
Red Junglefowl	Large	Ground	Insectivore	1	0	Indonesia
Barred Buttonquail	Small	Ground	Insectivore	0	0	Indonesia
Slaty-legged Crake	Medium	Ground	Insectivore	0	0	Indonesia
Blue-faced Rail	Medium	Ground	Insectivore	0	0	Indonesia
White-breasted Waterhen	Medium	Ground	Insectivore	0	0	Indonesia
Spotted Dove	Large	Canopy	Granivore	0	0	Indonesia
Brown Cuckoo-Dove	Large	Canopy	Frugivore	1	0	Indonesia
White-faced Cuckoo-dove	Large	Canopy	Frugivore	1	0	Indonesia
Stephan's Dove	Medium	Understorey	Frugivore	1	1	Indonesia
Sulawesi Ground-Dove	Large	Understorey	Frugivore	0	0	Indonesia
Grey-cheeked Green Pigeon	Medium	Canopy	Frugivore	1	0	Indonesia
Black-naped Fruit-dove	Medium	Canopy	Frugivore	1	0	Indonesia
White-bellied Imperial Pigeon	Large	Canopy	Frugivore	1	0	Indonesia
Green Imperial Pigeon	Large	Canopy	Frugivore	1	0	Indonesia
Silver-tipped Imperial Pigeon	Large	Canopy	Frugivore	1	0	Indonesia
Yellow-crested Cockatoo	Large	Canopy	Frugivore	0	0	Indonesia
Ornate Lorikeet	Medium	Canopy	Frugivore	1	0	Indonesia
Golden-mantled Racquet-tail	Medium	Canopy	Frugivore	1	0	Indonesia
Azure-rumped Parrot	Large	Canopy	Frugivore	1	0	Indonesia
Sulawesi Hanging Parrot	Small	Canopy	Frugivore	1	0	Indonesia
Pygmy Hanging Parrot	Small	Canopy	Frugivore	0	0	Indonesia
Sulawesi Hawk Cuckoo	Large	Mid-storey	Insectivore	1	0	Indonesia
Plaintive Cuckoo	Medium	Mid-storey	Insectivore	0	0	Indonesia
Rusty-breasted Cuckoo	Medium	Mid-storey	Insectivore	1	0	Indonesia
Drongo-Cuckoo	Medium	Mid-storey	Insectivore	1	0	Indonesia
Black-billed Koel	Large	Mid-storey	Insectivore	1	0	Indonesia
Yellow-billed Malkoa	Large	Mid-storey	Insectivore	1	0	Indonesia
Bay Coucal	Large	Canopy	Insectivore	1	0	Indonesia
Sulawesi Owl	Medium	Mid-storey	Insectivore	0	0	Indonesia
Sulawesi Scops Owl	Medium	Mid-storey	Carnivore	0	0	Indonesia
Ochre-bellied Hawk Owl	Medium	Mid-storey	Carnivore	0	0	Indonesia
Speckled Hawk Owl	Medium	Mid-storey	Carnivore	0	0	Indonesia
Sulawesi Nightjar	Medium	Ground	Insectivore	0	0	Indonesia
Glossy Swiftlet	Small	Aerial	Insectivore	1	0	Indonesia
Uniform Swiftlet	Small	Aerial	Insectivore	0	0	Indonesia
Grey-rumped Tree-swift	Small	Aerial	Insectivore	1	0	Indonesia
Green-backed Kingfisher	Large	Understorey	Carnivore	0	0	Indonesia
Ruddy Kingfisher	Medium	Understorey	Carnivore	1	0	Indonesia
Collared Kingfisher	Medium	Mid-storey	Carnivore	1	0	Indonesia
Sulawesi Dwarf Kingfisher	Small	Ground	Carnivore	0	1	Indonesia
Common Kingfisher	Small	Ground	Carnivore	1	0	Indonesia
Blue-eared Kingfisher	Small	Ground	Carnivore	0	0	Indonesia
Purple-winged Roller	Large	Mid-storey	Insectivore	0	0	Indonesia
Sulawesi Hornbill	Large	Canopy	Frugivore	1	0	Indonesia
Knobbed Hornbill	Large	Canopy	Frugivore	1	0	Indonesia
Ashy Woodpecker	Large	Mid-storey	Insectivore	1	0	Indonesia
Red-bellied Pitta	Small	Ground	Insectivore	1	0	Indonesia
Barn Swallow	Small	Aerial	Insectivore	0	0	Indonesia
Pacific Swallow	Small	Aerial	Insectivore	0	0	Indonesia
Pied Cuckooshrike	Large	Canopy	Insectivore	1	0	Indonesia
White-rumped Cuckooshrike	Medium	Canopy	Insectivore	0	0	Indonesia
Sulawesi Cicadabird	Medium	Canopy	Insectivore	1	0	Indonesia
Hair-crested Drongo	Medium	Mid-storey	Insectivore	1	0	Indonesia
Black-naped Oriole	Medium	Canopy	Frugivore	1	0	Indonesia
Slender-billed Crow	Large	Canopy	Carnivore	1	0	Indonesia
Piping Crow	Large	Mid-storey	Frugivore	1	0	Indonesia
Sulawesi Babbler	Small	Understorey	Insectivore	1	1	Indonesia
Red-backed Thrush	Small	Understorey	Insectivore	0	1	Indonesia
Rufous-throated Flycatcher	Small	Understorey	Insectivore	0	1	Indonesia
Black-naped Monarch	Small	Mid-storey	Insectivore	1	0	Indonesia
Citrine Flycatcher	Small	Mid-storey	Insectivore	1	0	Indonesia
White-bellied Woodswallow	Small	Aerial	Insectivore	1	0	Indonesia
Ivory-backed Woodswallow	Small	Aerial	Insectivore	1	0	Indonesia
Asian Glossy Starling	Medium	Canopy	Frugivore	1	0	Indonesia
Sulawesi Myna	Medium	Canopy	Frugivore	0	0	Indonesia
White-necked Myna	Large	Canopy	Frugivore	1	0	Indonesia
Finch-billed Myna	Medium	Canopy	Frugivore	1	0	Indonesia
Scarlet Honeyeater	Small	Canopy	Nectarivore	1	0	Indonesia
Brown-throated Sunbird	Small	Mid-storey	Nectarivore	0	0	Indonesia
Crimson Sunbird	Small	Mid-storey	Nectarivore	0	0	Indonesia
Olive-backed Sunbird	Small	Mid-storey	Nectarivore	1	0	Indonesia
Black Sunbird	Small	Mid-storey	Nectarivore	1	0	Indonesia
Yellow-sided Flowerpecker	Small	Mid-storey	Frugivore	1	0	Indonesia
Grey-sided Flowerpecker	Small	Canopy	Frugivore	1	0	Indonesia
Lemon-bellied White-eye	Small	Mid-storey	Frugivore	1	0	Indonesia
Sulawesi White-eye	Small	Mid-storey	Frugivore	1	0	Indonesia
Great Tinamou	Large	Ground	Insectivore	1	0	Honduras
Little Tinamou	Medium	Ground	Insectivore	1	0	Honduras
Slaty-breasted Tinamou	Medium	Ground	Insectivore	0	0	Honduras
Crested Guan	Large	Canopy	Frugivore	0	0	Honduras
Plain Chachalaca	Large	Understorey	Insectivore	1	0	Honduras
Highland Guan	Large	Canopy	Frugivore	1	0	Honduras
Great Currasow	Large	Ground	Frugivore	0	0	Honduras
Buffy-crowned Wood-Partridge	Large	Ground	Frugivore	1	0	Honduras
Spotted Wood-Quail	Medium	Ground	Frugivore	1	0	Honduras
Sunbittern	Large	Ground	Insectivore	0	0	Honduras
Cattle Egret	Large	Ground	Insectivore	0	0	Honduras
Black Vulture	Large	Canopy	Carnivore	0	0	Honduras
Turkey Vulture	Large	Canopy	Carnivore	0	0	Honduras
King Vulture	Large	Canopy	Carnivore	0	0	Honduras
Swallow-tailed Kite	Large	Canopy	Insectivore	1	0	Honduras
Sharp-shinned Hawk	Large	Canopy	Carnivore	0	0	Honduras
White Hawk	Large	Canopy	Carnivore	0	0	Honduras
Common Black-Hawk	Large	Canopy	Carnivore	1	0	Honduras
Great Black Hawk	Large	Canopy	Carnivore	0	0	Honduras
Gray Hawk	Large	Canopy	Carnivore	0	0	Honduras
Short-tailed Hawk	Large	Canopy	Carnivore	0	0	Honduras
Zone-tailed Hawk	Large	Canopy	Carnivore	0	0	Honduras
Red-tailed Hawk	Large	Canopy	Carnivore	0	0	Honduras
Black Hawk-Eagle	Large	Canopy	Carnivore	1	0	Honduras
Roadside Hawk	Large	Canopy	Carnivore	0	0	Honduras
Barred Forest-Falcon	Medium	Mid-storey	Carnivore	0	0	Honduras
Collared Forest-Falcon	Medium	Mid-storey	Carnivore	1	0	Honduras
American Kestrel	Medium	Canopy	Carnivore	0	0	Honduras
Bat Falcon	Medium	Canopy	Carnivore	0	0	Honduras
Red-billed Pigeon	Large	Canopy	Frugivore	1	0	Honduras
Short-billed Pigeon	Medium	Canopy	Frugivore	0	0	Honduras
White-winged Dove	Medium	Canopy	Granivore	1	0	Honduras
Ruddy Ground-Dove	Small	Ground	Granivore	1	0	Honduras
White-tipped Dove	Medium	Canopy	Granivore	0	0	Honduras
Gray-headed Dove	Medium	Understorey	Frugivore	0	0	Honduras
Gray-chested Dove	Medium	Understorey	Granivore	1	0	Honduras
White-faced Quail-Dove	Medium	Understorey	Frugivore	1	1	Honduras
Ruddy Quail-Dove	Medium	Understorey	Granivore	0	1	Honduras
Olive-throated Parakeet	Medium	Canopy	Frugivore	1	0	Honduras
Barred Parakeet	Small	Canopy	Frugivore	1	0	Honduras
Brown-hooded Parrot	Medium	Canopy	Frugivore	0	0	Honduras
White-crowned Parrot	Medium	Canopy	Frugivore	1	0	Honduras
White-fronted Amazon	Medium	Canopy	Frugivore	0	0	Honduras
Lesser Ground-Cuckoo	Medium	Understorey	Insectivore	0	0	Honduras
Pheasant Cuckoo	Large	Ground	Insectivore	0	0	Honduras
Lesser Roadrunner	Large	Ground	Insectivore	0	0	Honduras
Groove-billed Ani	Large	Mid-storey	Insectivore	1	0	Honduras
Squirrel Cuckoo	Large	Understorey	Insectivore	0	0	Honduras
Vermiculated Screech-Owl	Medium	Mid-storey	Carnivore	0	0	Honduras
Crested Owl	Large	Canopy	Carnivore	1	0	Honduras
Ferruginous Pygmy-Owl	Small	Understorey	Carnivore	0	0	Honduras
Mottled Owl	Large	Canopy	Carnivore	1	0	Honduras
Pauraque	Medium	Ground	Insectivore	0	0	Honduras
Black Swift	Small	Aerial	Insectivore	0	0	Honduras
Chestnut-collared Swift	Small	Aerial	Insectivore	0	0	Honduras
White-collared Swift	Medium	Aerial	Insectivore	0	0	Honduras
Vaux's Swift	Small	Aerial	Insectivore	1	0	Honduras
Long-billed Hermit	Small	Understorey	Nectarivore	1	1	Honduras
Stripe-throated Hermit	Small	Understorey	Nectarivore	1	1	Honduras
Violet Sabrewing	Small	Understorey	Nectarivore	1	1	Honduras
Brown Violetear	Small	Understorey	Nectarivore	0	1	Honduras
Green Violetear	Small	Understorey	Nectarivore	1	1	Honduras
Emerald-chinned Hummingbird	Small	Understorey	Nectarivore	0	1	Honduras
Black-crested Coquette	Small	Understorey	Nectarivore	0	1	Honduras
Cavinet's Emerald	Small	Understorey	Nectarivore	0	0	Honduras
Violet-crowned Woodnymph	Small	Understorey	Nectarivore	0	1	Honduras
Blue-throated Goldentail	Small	Understorey	Nectarivore	0	1	Honduras
White-eared Hummingbird	Small	Understorey	Nectarivore	1	1	Honduras
White-bellied Emerald	Small	Understorey	Nectarivore	1	1	Honduras
Azure-crowned Hummingbird	Small	Understorey	Nectarivore	0	1	Honduras
Berylline Hummingbird	Small	Understorey	Nectarivore	0	1	Honduras
Rufous-tailed Hummingbird	Small	Understorey	Nectarivore	0	1	Honduras
Cinnamon Hummingbird	Small	Understorey	Nectarivore	0	1	Honduras
Stripe-tailed Hummingbird	Small	Understorey	Nectarivore	0	1	Honduras
Green-throated Mountain-Gem	Small	Understorey	Nectarivore	1	1	Honduras
Magnificent Hummingbird	Small	Understorey	Nectarivore	1	1	Honduras
Sparkling-tailed Hummingbird	Small	Understorey	Nectarivore	0	0	Honduras
Wine-throated Hummingbird	Small	Understorey	Nectarivore	0	1	Honduras
Black-headed Trogon	Medium	Mid-storey	Frugivore	0	0	Honduras
Gartered Trogon	Medium	Mid-storey	Frugivore	0	0	Honduras
Collared Trogon	Medium	Mid-storey	Frugivore	1	0	Honduras
Resplendent Quetzal	Large	Mid-storey	Frugivore	1	0	Honduras
Keel-billed Motmot	Large	Mid-storey	Insectivore	1	0	Honduras
Tody Motmot	Small	Understorey	Insectivore	0	1	Honduras
Blue-crowned Motmot	Large	Mid-storey	Insectivore	1	1	Honduras
Turquoise-browed Motmot	Large	Mid-storey	Insectivore	0	0	Honduras
Green Kingfisher	Medium	Understorey	Carnivore	0	0	Honduras
Rufous-tailed Jacamar	Medium	Understorey	Insectivore	0	0	Honduras
Emerald Toucanet	Large	Mid-storey	Frugivore	1	0	Honduras
Collared Aracari	Large	Mid-storey	Frugivore	0	0	Honduras
Keel-billed Toucan	Large	Mid-storey	Frugivore	1	0	Honduras
Acorn Woodpecker	Medium	Mid-storey	Insectivore	0	0	Honduras
Black-cheeked Woodpecker	Small	Mid-storey	Insectivore	0	0	Honduras
Golden-fronted Woodpecker	Medium	Mid-storey	Insectivore	1	0	Honduras
Ladder-backed Woodpecker	Small	Mid-storey	Insectivore	0	0	Honduras
Hairy Woodpecker	Medium	Mid-storey	Insectivore	1	0	Honduras
Smoky-brown Woodpecker	Small	Mid-storey	Insectivore	0	1	Honduras
Golden-olive Woodpecker	Medium	Mid-storey	Insectivore	1	0	Honduras
Northern Flicker	Medium	Mid-storey	Insectivore	0	0	Honduras
Chestnut-colored Woodpecker	Medium	Mid-storey	Insectivore	1	0	Honduras
Lineated Woodpecker	Large	Mid-storey	Insectivore	1	0	Honduras
Pale-billed Woodpecker	Large	Mid-storey	Insectivore	0	0	Honduras
Barred Antshrike	Small	Understorey	Insectivore	1	0	Honduras
Plain Antvireo	Small	Understorey	Insectivore	1	0	Honduras
Slaty Antwren	Small	Understorey	Insectivore	0	0	Honduras
Scaled Antpitta	Small	Ground	Insectivore	0	0	Honduras
Mexican Antthrush	Small	Understorey	Insectivore	0	0	Honduras
Tawny-throated Leaftosser	Small	Understorey	Insectivore	0	1	Honduras
Scaly-throated Leaftosser	Small	Understorey	Insectivore	0	0	Honduras
Scaly-throated Foliage-Gleaner	Small	Mid-storey	Insectivore	1	1	Honduras
Buff-throated Foliage-Gleaner	Small	Understorey	Insectivore	0	0	Honduras
Ruddy Foliage-Gleaner	Medium	Understorey	Insectivore	1	0	Honduras
Plain Xenops	Small	Mid-storey	Insectivore	0	1	Honduras
Tawny-winged Woodcreeper	Small	Mid-storey	Insectivore	0	0	Honduras
Ruddy Woodcreeper	Small	Understorey	Insectivore	1	1	Honduras
Olivaceous Woodcreeper	Small	Mid-storey	Insectivore	1	1	Honduras
Wedge-billed Woodcreeper	Small	Mid-storey	Insectivore	0	1	Honduras
Strong-billed Woodcreeper	Large	Mid-storey	Insectivore	1	0	Honduras
Northern Barred-Woodcreeper	Medium	Mid-storey	Insectivore	1	0	Honduras
Ivory-billed Woodcreeper	Medium	Mid-storey	Insectivore	0	0	Honduras
Spotted Woodcreeper	Medium	Canopy	Insectivore	1	1	Honduras
Streak-headed Woodcreeper	Medium	Mid-storey	Insectivore	0	0	Honduras
Spot-crowned Woodcreeper	Medium	Mid-storey	Insectivore	0	0	Honduras
Yellow-bellied Elaenia	Small	Mid-storey	Insectivore	0	0	Honduras
Mountain Elaenia	Small	Mid-storey	Frugivore	0	0	Honduras
Ochre-bellied Flycatcher	Small	Mid-storey	Insectivore	1	1	Honduras
Sepia-capped Flycatcher	Small	Mid-storey	Insectivore	0	1	Honduras
Northern Bentbill	Small	Mid-storey	Insectivore	0	0	Honduras
Slate-headed Tody-Flycatcher	Small	Mid-storey	Insectivore	1	0	Honduras
Eye-ringed Flatbill	Small	Understorey	Insectivore	0	0	Honduras
Yellow-olive Flycatcher	Small	Mid-storey	Insectivore	0	0	Honduras
Stub-tailed Spadebill	Small	Mid-storey	Insectivore	0	0	Honduras
Sulphur-rumped Flycatcher	Small	Mid-storey	Insectivore	0	0	Honduras
Tufted Flycatcher	Small	Canopy	Insectivore	1	0	Honduras
Olive-sided Flycatcher	Small	Mid-storey	Insectivore	0	0	Honduras
Yellowish Flycatcher	Small	Mid-storey	Insectivore	1	1	Honduras
Bright-rumped Attila	Medium	Mid-storey	Insectivore	0	0	Honduras
Dusky-capped Flycatcher	Small	Mid-storey	Insectivore	1	1	Honduras
Great Kiskadee	Medium	Understorey	Insectivore	1	0	Honduras
Boat-billed Flycatcher	Medium	Mid-storey	Insectivore	0	0	Honduras
Social Flycatcher	Small	Mid-storey	Insectivore	0	0	Honduras
Sulphur-bellied Flycatcher	Medium	Canopy	Insectivore	1	0	Honduras
Piratic Flycatcher	Small	Canopy	Insectivore	0	0	Honduras
Tropical Kingbird	Medium	Mid-storey	Insectivore	0	0	Honduras
Masked Tityra	Medium	Mid-storey	Insectivore	1	0	Honduras
Black-crowned Tityra	Medium	Mid-storey	Insectivore	0	0	Honduras
Rose-throated Becard	Small	Mid-storey	Insectivore	0	0	Honduras
Lovely Cotinga	Small	Canopy	Frugivore	0	0	Honduras
White-collared Manakin	Small	Mid-storey	Frugivore	0	1	Honduras
Red-capped Manakin	Small	Mid-storey	Frugivore	1	1	Honduras
Warbling Vireo	Small	Mid-storey	Insectivore	0	0	Honduras
Brown-capped Vireo	Small	Mid-storey	Insectivore	1	1	Honduras
Tawny-crowned Greenlet	Small	Mid-storey	Insectivore	0	1	Honduras
Lesser Greenlet	Small	Canopy	Insectivore	0	0	Honduras
Azure-hooded Jay	Medium	Mid-storey	Insectivore	1	0	Honduras
Brown Jay	Large	Understorey	Insectivore	1	0	Honduras
Green Jay	Medium	Mid-storey	Insectivore	1	0	Honduras
Barn Swallow	Small	Aerial	Insectivore	0	0	Honduras
Brown Creeper	Small	Mid-storey	Insectivore	0	0	Honduras
Band-backed Wren	Small	Mid-storey	Insectivore	0	0	Honduras
Spot-breasted Wren	Small	Understorey	Insectivore	1	1	Honduras
Plain Wren	Small	Understorey	Insectivore	1	1	Honduras
House Wren	Small	Understorey	Insectivore	1	1	Honduras
Rufous-browed Wren	Small	Mid-storey	Insectivore	0	0	Honduras
White-breasted Wood-Wren	Small	Understorey	Insectivore	1	1	Honduras
Gray-breasted Wood-Wren	Small	Understorey	Insectivore	1	1	Honduras
Northern Nightingale-Wren	Small	Understorey	Insectivore	1	1	Honduras
Long-billed Gnatwren	Small	Understorey	Insectivore	0	1	Honduras
American Dipper	Small	Ground	Insectivore	0	1	Honduras
Slate-colored Solitaire	Small	Mid-storey	Insectivore	1	1	Honduras
Ruddy-capped Nightingale-Thrush	Small	Understorey	Insectivore	1	0	Honduras
Black-headed Nightingale-Thrush	Small	Understorey	Insectivore	1	1	Honduras
White-throated Thrush	Medium	Mid-storey	Insectivore	1	1	Honduras
Clay-colored Thrush	Medium	Mid-storey	Insectivore	1	1	Honduras
Black Thrush	Medium	Understorey	Insectivore	1	0	Honduras
Mountain Thrush	Medium	Understorey	Frugivore	0	0	Honduras
Louisiana Waterthrush	Small	Understorey	Insectivore	0	1	Honduras
Northern Waterthrush	Small	Understorey	Insectivore	0	0	Honduras
Black-and-white Warbler	Small	Mid-storey	Insectivore	1	1	Honduras
Common Yellowthroat	Small	Understorey	Insectivore	1	0	Honduras
Yellow Warbler	Small	Mid-storey	Insectivore	0	0	Honduras
Golden-cheeked Warbler	Small	Canopy	Insectivore	0	0	Honduras
Grace's Warbler	Small	Mid-storey	Insectivore	1	0	Honduras
Tropical Parula	Small	Canopy	Insectivore	0	0	Honduras
Golden-crowned Warbler	Small	Understorey	Insectivore	1	1	Honduras
Rufous-capped Warbler	Small	Mid-storey	Insectivore	1	1	Honduras
Slate-throated Redstart	Small	Understorey	Insectivore	1	1	Honduras
Painted Redstart	Small	Understorey	Insectivore	0	0	Honduras
Bananaquit	Small	Mid-storey	Nectarivore	0	1	Honduras
Passerini's Tanager	Small	Mid-storey	Frugivore	0	0	Honduras
Crimson-collared Tanager	Small	Mid-storey	Insectivore	1	0	Honduras
Yellow-winged Tanager	Small	Mid-storey	Insectivore	0	0	Honduras
Blue-Grey Tanager	Small	Mid-storey	Frugivore	0	0	Honduras
Golden-hooded Tanager	Small	Mid-storey	Frugivore	0	0	Honduras
Green Honeycreeper	Small	Mid-storey	Frugivore	0	0	Honduras
Red-legged Honeycreeper	Small	Mid-storey	Frugivore	0	0	Honduras
Blue-black Grassquit	Small	Understorey	Granivore	1	1	Honduras
Variable Seedeater	Small	Understorey	Granivore	1	1	Honduras
White-collared Seedeater	Small	Understorey	Granivore	0	0	Honduras
Thick-billed Seed-Finch	Small	Understorey	Granivore	0	0	Honduras
Yellow-faced Grassquit	Small	Understorey	Granivore	1	1	Honduras
Cinnamon-bellied Flowerpiercer	Small	Understorey	Nectarivore	0	1	Honduras
Green-backed Sparrow	Small	Understorey	Granivore	0	0	Honduras
Orange-billed Sparrow	Small	Understorey	Granivore	0	1	Honduras
Chestnut-capped Brush-Finch	Small	Understorey	Insectivore	1	1	Honduras
White-naped Brush-Finch	Small	Understorey	Insectivore	0	0	Honduras
Rusty Sparrow	Small	Understorey	Granivore	1	0	Honduras
Prevost's Ground-Sparrow	Small	Understorey	Insectivore	0	1	Honduras
Common Bush-Tanager	Small	Mid-storey	Frugivore	1	1	Honduras
Flame-colored Tanager	Small	Canopy	Insectivore	1	1	Honduras
Hepatic Tanager	Small	Mid-storey	Insectivore	0	0	Honduras
White-winged Tanager	Small	Canopy	Frugivore	0	0	Honduras
Scarlet Tanager	Small	Canopy	Insectivore	0	0	Honduras
Red-throated Ant-Tanager	Small	Understorey	Insectivore	0	1	Honduras
Red-crowned Ant-Tanager	Small	Understorey	Insectivore	0	1	Honduras
Black-faced Grosbeak	Small	Mid-storey	Granivore	0	0	Honduras
Blue-black Grosbeak	Small	Understorey	Granivore	1	1	Honduras
Blue Grosbeak	Small	Understorey	Insectivore	0	1	Honduras
Indigo Bunting	Small	Understorey	Granivore	0	0	Honduras
Buff-throated Saltator	Medium	Mid-storey	Frugivore	0	1	Honduras
Black-headed Saltator	Medium	Mid-storey	Frugivore	1	1	Honduras
Melodious Blackbird	Medium	Mid-storey	Insectivore	1	0	Honduras
Great-tailed Grackle	Large	Ground	Insectivore	1	0	Honduras
Bronzed Cowbird	Medium	Mid-storey	Insectivore	0	0	Honduras
Altamira Oriole	Medium	Canopy	Insectivore	0	0	Honduras
Yellow-backed Oriole	Medium	Canopy	Insectivore	1	0	Honduras
Spot-breasted Oriole	Medium	Canopy	Insectivore	0	0	Honduras
Black-cowled Oriole	Medium	Canopy	Insectivore	0	0	Honduras
Yellow-billed Cacique	Large	Mid-storey	Insectivore	0	0	Honduras
Montezuma Oropendola	Large	Mid-storey	Insectivore	1	0	Honduras
Chestnut-headed Oropendola	Large	Canopy	Insectivore	1	0	Honduras
Scrub Euphonia	Small	Mid-storey	Frugivore	0	0	Honduras
Olive-backed Euphonia	Small	Canopy	Frugivore	0	1	Honduras
Yellow-throated Euphonia	Small	Canopy	Frugivore	0	0	Honduras
Blue-hooded Euphonia	Small	Canopy	Frugivore	0	0	Honduras
Blue-crowned Chlorophonia	Small	Canopy	Frugivore	1	0	Honduras
Red Crossbill	Small	Mid-storey	Granivore	0	0	Honduras
House Sparrow	Small	Understorey	Granivore	0	0	Honduras
